# Supplementary material for: α-proteobacteria synthesize biotin precursor pimeloyl-ACP using BioZ 3-ketoacyl-ACP synthase and lysine catabolism
Source: Nat Commun. 2020 Nov 5;11:5598. doi: 10.1038/s41467-020-19251-5 (PMC7645780; doi:10.1038/s41467-020-19251-5)
Supplement: Supplementary file 3 — Source Data [file 41467_2020_19251_MOESM3_ESM.xlsx]

## Sheet: Sheet1
Fig 7b
Mascot readout of MS/MS data.

## Sheet: Sheet2
Complementation of strain R878 bioC23 with M. japonicum bioZ
DETAIL
